# Supplementary material for: Changes in Reported Symptoms Attributed to Office Environments in Sweden between 1995 and 2020
Source: Int J Environ Res Public Health. 2022 Sep 11;19(18):11434. doi: 10.3390/ijerph191811434 (PMC9517370; doi:10.3390/ijerph191811434)
Supplement: Supplementary file 1 [file ijerph-19-11434-s001.zip]

Archive with 1 entries (1 files):
- ijerph-1878691-supplementary.pdf
